# Supplementary material for: Under cover of the night: context-dependency of anthropogenic disturbance on stress levels of wild roe deer Capreolus capreolus
Source: Conserv Physiol. 2020 Sep 22;8(1):coaa086. doi: 10.1093/conphys/coaa086 (PMC7507870; doi:10.1093/conphys/coaa086)
Supplement: Supplementary_materials_coaa086 [file supplementary_materials_coaa086.zip]

Archive with 5 entries (5 files):
- ESM_1 Full list GIS.docx
- ESM_2 (without 2 high points).docx
- ESM_3 PRHD models_revised.docx
- ESM_4 woodland patches models_revised.docx
- ESM_5 Other effects.docx
